# Supplementary material for: The Role of the NRF2 Pathway in the Pathogenesis of Viral Respiratory Infections
Source: Pathogens. 2023 Dec 31;13(1):39. doi: 10.3390/pathogens13010039 (PMC10819673; doi:10.3390/pathogens13010039)
Supplement: Supplementary file 1 [file pathogens-13-00039-s001.zip]

Archive with 1 entries (1 files):
- pathogens-2783251-supplementary.pdf
